# Supplementary material for: Genome-Wide Identification and Expression Analysis of Cutinase Gene Family in Rhizoctonia cerealis and Functional Study of an Active Cutinase RcCUT1 in the Fungal–Wheat Interaction
Source: Front Microbiol. 2018 Aug 7;9:1813. doi: 10.3389/fmicb.2018.01813 (PMC6091245; doi:10.3389/fmicb.2018.01813)
Supplement: TABLE S1 — All primers used in this study. [file Table_1.XLSX]

## Sheet: Sheet1
	Primer Name	Sequence (5'-3')	Usage
	RcCUT1-F	5'-GCGATCTCCTAGATAGCGATGT-3'	PCR for RcCUT1 amplification
	RcCUT1-R	5'-CCTGTCATAACTCATTTCCCT-3'
	RcCUT2-F	5'-AGAGGGTTGGCTGCATCTCAT-3'	PCR for RcCUT2 amplification
	RcCUT2-R	5'-TACGTGGTTACACGCCCTTTT-3'
	RcCUT3-F	5'-ACGATGTACGTGTGGATTATGCAC-3'	PCR for RcCUT3 amplification
	RcCUT3-R	5'-GGTCACCGCAACCTCAACC-3'
	RcCUT4-F	5'-AACGGCAGATGGGAACGAAGC-3'	PCR for RcCUT4 amplification
	RcCUT4-R	5'-CATTGATTAGGCATCCTTTCAT-3'
	RcCUT5-F	5'-CACATGCTGAGCTAATGGTTGCC-3'	PCR for RcCUT5 amplification
	RcCUT5-R	5'-GACGTCATAGAGGTTTTTCAGCCTC-3'
	RcCUT6-F	5'-GTATAAATGACAGTCCGTAGTGG-3'	PCR for RcCUT6 amplification
	RcCUT6-R	5'-GGATCACGCTACTGACCAACA-3'
	pMAL-RcCUT5-F	5'-TATCGTCGACGGATCCATGCAAACCAAATCACTCATTG-3'	pMAL: MBP-RcCUT5 vector consruction
	pMAL-RcCUT5-R	5'-CAGGGAATTCGGATCCTCAGCCTCTGGCCGCGAACCGG-3'
	pMAL-RcCUT5-SP-F	5'-TATCGTCGACGGATCCGCTCCGACTGAACTCGAAGC-3'	pMAL: MBP-RcCUT5-SP vector consruction
	pMAL-RcCUT5-SP-R	5'-CAGGGAATTCGGATCCTCAGCCTCTGGCCGCGAACC-3'
	pMAL-RcCUT5-S110A-F	5'-GATACGCAAAGGGGGCCATG-3'	pMAL: MBP-RcCUT5-S110A vector consruction
	pMAL-RcCUT5-S110A-R	5'-CTCCGAGGGCGAAAACCTGG-3'
	TaActin-F	5'-CACTGGAATGGTCAAGGCTG-3'	RT-qPCR wheat Actin transcript
	TaActin-R	5'-CTCCATGTCATCCCAGTTG-3'
	RcActin-F	5'-GCATCCACGAGACCACTTAC-3'	RT-qPCR R. cerealis Actin transcript
	RcActin-R	5'-GCGTCCCGCTGCTCAAGAT-3'
	QRcCUT1-F	5'-CGCCCTGTTATCTTCTGCTAT-3'	RT-qPCR R. cerealis CUT1 transcript
	QRcCUT1-R	5'-CACCAAAGACAAGGATCGAGAAG-3'
	QRcCUT2-F	5'-TCATAAACTATCCCTAAGTAGTGCG-3'	RT-qPCR R. cerealis CUT2 transcript
	QRcCUT2-R	5'-CCGCCACCAGGATAGCAGAAC-3'
	QRcCUT3-F	5'-GGTCCTTCATCTCGGCGGTAC-3'	RT-qPCR R. cerealis CUT3 transcript
	QRcCUT3-R	5'-CATAGGCAAGGATGGAAAAGACC-3'
	QRcCUT4-F	5'-AAACTCGCCAGTCTTGCTCCG-3'	RT-qPCR R. cerealis CUT4 transcript
	QRcCUT4-R	5'-GCAGCAACCGTGACCACATAC-3'
	QRcCUT5-F	5'-GCCAAAGTTGTCGGGATTGTCGT-3'	RT-qPCR R. cerealis CUT5 transcript
	QRcCUT5-R	5'-CTGAGTCCGCCGCCACAGACAA-3'
	QRcCUT6-F	5'-TGGTTATTCACAAGACCTCACTTT-3'	RT-qPCR R. cerealis CUT6 transcript
	QRcCUT6-R	5'-ATAGACTGCGATGCTGTGCTG -3'
	QPR1a-F	5'-CGTGGGTGTCGGAGAAGC-3'	RT-qPCR wheat PR1a transcript
	QPR1a-R	5'-AAGTTGCCTGGCGGGTTG-3'
	QPR1b-F	5’-TTCATCACCTGCAACTACAATCC-3’	RT-qPCR wheat PR1b transcript
	QPR1b-R	5’- CATACATTTACACGCTCCACAGAG-3’
	QPR2-F	5'-CCGCACAAGACACCTCAAGATA-3'	RT-qPCR wheat PR2 transcript
	QPR2-R	5'-CGATGCCCTTGGTTTGGTAGA-3'
	QPR3-F	5'-GGCACAGTCACCTCGTAAGCA-3'	RT-qPCR wheat PR3 transcript
	QPR3-R	5'-TGTCCGCAGTACCTGTCATCG-3'
	QPR5-F	5'-GAGTTCACCATCGGCAACGAC-3'	RT-qPCR wheat PR5 transcript
	QPR5-R	5'-GTATTTATGCTGGTGGTGGTATCG-3'
	QDefensin-F	5'-ATGTCCGTGCCTTTTGCTA-3'	RT-qPCR wheat Defensin transcript
	QDefensin-R	5'-CCAAACTACCGAGTCCCCG-3'
	QTaPIE1-F	5'-GGAGCCACCAGTCCGTATGA-3'	RT-qPCR wheat TaPIE1 transcript
	QTaPIE1-R	5'-CACCCGGCAGAGGTATTCAA-3'
