# Supplementary material for: Genome-Wide Identification and Expression Analysis of Cutinase Gene Family in Rhizoctonia cerealis and Functional Study of an Active Cutinase RcCUT1 in the Fungal–Wheat Interaction
Source: Front Microbiol. 2018 Aug 7;9:1813. doi: 10.3389/fmicb.2018.01813 (PMC6091245; doi:10.3389/fmicb.2018.01813)
Supplement: FILE S1 — Amino acid sequences of 11 known cutinases from other fungi (Monilinia fructicola, Fusarium solani, Curvularia lunata, Sclerotinia sclerotiorum, Verticillium dahlia, Colletotrichum gloeosporioides, Botrytis cinereal, Pyrenopeziza brassicae, Magnaporthe oryzae, Rhizoctonia solani AG-1 IB). [file Data_Sheet_1.FASTA]

>Monilinia fructicola AAZ95012.1
MKTSAQQLLSLLLLPLSAIAAPTGEIEARACSTVTVIFARGTTETPTLGTVIGPQFLAALKSSFGGSVTMNGVPYAADVPGFLKGGDPTGSKVMANMVSSALSSCPNTKLVISGYSQGGQLVHNAAKQLPAATTAKIAAAVIFGDPDNGSPVQGVPAAKTKIICHAGDNICQHGSMILMPHLTYGMDATAAAAFVKQVAGS
>Fusarium solani AAA33334.1 
MKFFALTTLLAATASALPTSNPAQELEARQLGRTTRDDLINGNSASCRDVIFIYARGSTETGNLGTLGPSIASNLESAFGKDGVWIQGVGGAYRATLGDNALPRGTSSAAIREMLGLFQQANTKCPDATLIAGGYSQGAALAAASIEDLDSAIRDKIAGTVLFGYTKNLQNRGRIPNYPADRTKVFCNTGDLVCTGSLIVAAPHLAYGPDARGPAPEFLIEKVRAVRGSA
>Curvularia lunata ClCUT7
MRYVSISPLLAFALISISSAQETCPEIPANDVQIGEPVPIVPGDIPKGCSAYEILVARGTSEPSFPKFGVIVGDPVVSNVSAQLPGVQGYPVQYPASAEIITGGRQGINDIVKRLTTQAAACPNQTFSLVGYSQGASIMHKAADQLPVSLFPKIKSVVMFGDPNLRLGRLGDKFPAALQSKVLEVCAKGDPVCDSGTCQYYHLTYVLPKLMDPAVAYIVKAFKS
>Sclerotinia sclerotiorum SsCUT
MKTSTQQLLSLLLLPLSTLAAPTGSIEARACTAVTVIFARGTTEIGTLGTVVGPPFLQAL
QSSLGSSAVSMTGVDYPADIPGFLEGGDSAGSQTMAKMVTSALSSCPETKIVMSGYSQGG
QLVHNAAKLLPAATMSKVSSAVIFGDPDNGKAVQGLSSAKTDIICHMGDDICLGGDMILY
AHLTYGMDVTAAAAFVKKAAGL

>Verticillium dahliae VdCUT11 
MQTSALLLAAQALVASAGLIERQSCPSIHVFGARETTVGPGYGSAGTVVNLILNAYPGST
AEAIVYPACGGQSSCGGISYGNSAMQGTNAVASAVNSFNQRCPNTQIVLVGYSQGGQIMD
NALCGGGDPGSGITNTAVPLTASAVTAVKAAILMGSPRYRAGFPYNVGTCTAQGFAARPA
GFVCPSGSKIQNYCDSPDPYCCTGNNQAVHQGYGGVYGQAALTFVRSKLNSGGSPPTTPP
TTPPTTPPTTPPTTPPPSGSCAALYGQCGGQGWNGATCCSQGTCRASNQWYSQCL
>Colletotrichum gloeosporioides ClgCUT1 
MKFLSVLSLAITLAAAAPVEVETGVALETRQSSTRNELETGSSSACPKVIYIFARASTEP
GNMGISAGPIVADALERIYGANDVWVQGVGGPYLADLASNFLPSGTSSAAINEAKRLFTL
ANTKCPNAAIVSGGYSQGTAVMAGSISGLSTTIKNQIKGVVLFGYTKNLQNLGRIPNFES
SKTEVYCDIADAVCYGTLFILPAHFLYQTDAAIAAPRFLQARIG

>Botrytis cinerea BC1G_02936 
MKTSAQQLLSALLLPLSVLAAPTGSIEARACSDVTVIFARGTTETGTLGTVVGPPFLAALKSALGSSSVTMNGVDYPADVPGFLQGGDPAGSQTMATMVTSTLSSCPDTKLVISGYSQGGQLVHNAAKLLPAETTAKISSAVIFGDPDNGDPVQGVSADRTDIICHAGDNICQGGSLILLAHLTYGMDTTAAAAFVKKAAGL
>Pyrenopeziza brassicae Pbc1   
MKVTALGNTLTGFGQALATTLGVDTTSSSPNCAEMMVVFARGTSEPGNVGLFSGPTFFDA
LEVMMGAGAVSVQGVEYGASIEGFLQGGDPAGSAAMAGIVEGTVQNCPNAKIVMSGYSQG
GQLVHNAAAMLPAATMAKISSLVIFGDPNDGKPIANADPSKVMVVCHPGHNICDGRDLVL
VEHLTYSRDAVEAATFAAARAKA

>Magnaporthe oryzae MgCUT2
MQFSLSIATAILAATASAMPVLETRQTVGTTANEFTSGGCKDVVLLYARGTTQAGNMGQE
PGPELGNALKARLGAARVAVQGVAYSASLLGNLNPGGAPANEATSFRTLIGQVASQCPNA
RIVVSGYSQGAALVHRAVEGATAAVRARIAAGVTFGDTQKQQDGGRIPGLDASKTLIICN
TGDRVCEGTLIITAAHSGYGARAGEAVDFIAARV

>Rhizoctonia solani AG-1 IB CCO34480.1
MFVKYLIAPLVLAVSALGVPVELEARQSCSALQLVHVAGTTEIGLGIVGTPLAATTKSITYDTVAEYIVTVAAGAAITEAYLRLQSVACPNQRFVLSGYSKGALVLHKLDLSSNLKSKIASILVFGDPARNINSPWPINNPSVDLSPKDGSSSSQNIASFCNTGDLFCAIPGYSLPAHLAYPTDGSIGVAAAFAKARP
>Rhizoctonia solani AG-1 IB CEL56515.1 
MLLSKGFAALLLFVASSSALPVEERQTSCSALQLVFLAGTNEEGLGLAGGPLSTSLAAAVRGTTTYSVPYDTRAEYGSTVTAGAKMTVDYITAQAARCPNQRFALGGYSKGAMVVHSTSLSSALKSKVAAIVVFGDPYRGINNNWPINSPVVNSTPKSGSTSSQNIASYCNSGDIVCRGGLSVPAHLTYGEDGSTDSAASFIKARA
>RcCUT1
MQTKSLIAFFLFAASALAAPTELEARQTGCSPLQLVFLAGTNEKDSGLAGGPLGASLKSAVPGTTNYTVPYDTRAEYGST
ITAGATLTVKYITDQAARCPNQVFALGGYSKGAMVIHSTSLSAALKAKVVGIVVFGDPYRSSSNSWPITSAVVNSNPRNG
ITAAQSIASFCNSGDIVCGGGLSVPAHLTYGTDGATGIAATFLKNRFAARG
>RcCUT2
MLASFFVTSLLLAGFATSAPAEIKTRQTSCSDLQLVFLAGTTESGLGSLGTPLGDALAKAVPGTSSYGVVYDTSAEYYAT
VAAGAMLTEQYLMKQSSSCPNQRFVLGGYSKGALVVHKLSLSSAIQKKVLAITVFGDPARNINPTWPIDSPAVNSDPRSG
TSSKQNVLSFCNAFDMFCYPGGGNLMPHLAYPRDGSVDIAAKFVKQKA
>RcCUT3
MGFPPIDSEVAGFESLSPRFSTTFYPIMYSKYFILPVVLAASALASPAVQPETRQSCSALQVLHLGGTDEQGLGVIGELL
SKAIAKAIPGTTTYSVPYNTSAEYSVTVDEGVKLTTDHIIAQASRCPKQKFVLSGYSKGALVIHTMKPSSAVQSKVFSIL
AYGDPSRNPRSTGPRTWPINSPSINLTPRKGNTGKQNIASYCNAGDPVCEAGGTNGGAHVAYRTDGTPDDAAKFVKDQFR
GQAGF
>RcCUT4
MFAKQLTAAFVLATLAFGTPIEVQTRQSCSALQLVHVAGTTEIGLGLVGTPLSVSLALAIPGTTTKSIIYDTSAEYVVTV
AAGAAITAGYLAVQAARCPNQRFVLSGYSKGALVLHSTNLSSGLKSKIASILVFGDPARNINSPWPINSPSVDLAPRDGS
SSTQNIASFCNQFDLFCAIPGLSLPAHLAYATDGSIATAVKFVKERA
>RcCUT5
MYTSALITSLLFTMSVWAAPTDIEARQTSCSALQLVFLAGTNEDGLGLAGDPLSTSLKSAVSGTTTYSVPYDTSAEYGST
ITAGATLTANYITSQAARCPKQLFALGGYSKGAMVIHKTSLSTALKAKVVGIVVFGDPYRSSSNAWPITSPVVDSAPRDG
STASQSIASFCNSGDLFCAGGSSIPAHLAYGTDGSTTVAATFLKNRYTKA
>RcCUT6
MLAVCALASPITQLHAPHSCSGLQLIHLAGTNETGIGIVGALLSSAIASAVPGTTTYSVSYDDTVTVDEGASMAIEYLEA
QASRCPDQKFVLSGYSKGAIVIHSTKLSNEIQAKIFSILVFGDPLRNTNPSWPSPWPKTWPINTPKVNLAPRDGRTTAQN
IGDPVCEAGGTNGNAHVAYRTDGSAPAAADFVKAQVQEGNEL
