# Supplementary material for: Genome-Wide Identification and Expression Analysis of Cutinase Gene Family in Rhizoctonia cerealis and Functional Study of an Active Cutinase RcCUT1 in the Fungal–Wheat Interaction
Source: Front Microbiol. 2018 Aug 7;9:1813. doi: 10.3389/fmicb.2018.01813 (PMC6091245; doi:10.3389/fmicb.2018.01813)
Supplement: FILE S2 — Fifty-three cutinase amino acid sequences from the Rhizoctonia solanis strains AG1-IB, AG2-IIIB, AG3, AG8, and 123E. [file Data_Sheet_2.FASTA]

>RcCUT1
MQTKSLIAFFLFAASALAAPTELEARQTGCSPLQLVFLAGTNEKDSGLAGGPLGASLKSAVPGTTNYTVPYDTRAEYGST
ITAGATLTVKYITDQAARCPNQVFALGGYSKGAMVIHSTSLSAALKAKVVGIVVFGDPYRSSSNSWPITSAVVNSNPRNG
ITAAQSIASFCNSGDIVCGGGLSVPAHLTYGTDGATGIAATFLKNRFAARG.
>RcCUT2
MLASFFVTSLLLAGFATSAPAEIKTRQTSCSDLQLVFLAGTTESGLGSLGTPLGDALAKAVPGTSSYGVVYDTSAEYYAT
VAAGAMLTEQYLMKQSSSCPNQRFVLGGYSKGALVVHKLSLSSAIQKKVLAITVFGDPARNINPTWPIDSPAVNSDPRSG
TSSKQNVLSFCNAFDMFCYPGGGNLMPHLAYPRDGSVDIAAKFVKQKA.
>RcCUT3
MGFPPIDSEVAGFESLSPRFSTTFYPIMYSKYFILPVVLAASALASPAVQPETRQSCSALQVLHLGGTDEQGLGVIGELL
SKAIAKAIPGTTTYSVPYNTSAEYSVTVDEGVKLTTDHIIAQASRCPKQKFVLSGYSKGALVIHTMKPSSAVQSKVFSIL
AYGDPSRNPRSTGPRTWPINSPSINLTPRKGNTGKQNIASYCNAGDPVCEAGGTNGGAHVAYRTDGTPDDAAKFVKDQFR
GQAGF.
>RcCUT4
MFAKQLTAAFVLATLAFGTPIEVQTRQSCSALQLVHVAGTTEIGLGLVGTPLSVSLALAIPGTTTKSIIYDTSAEYVVTV
AAGAAITAGYLAVQAARCPNQRFVLSGYSKGALVLHSTNLSSGLKSKIASILVFGDPARNINSPWPINSPSVDLAPRDGS
SSTQNIASFCNQFDLFCAIPGLSLPAHLAYATDGSIATAVKFVKERA.
>RcCUT5
MYTSALITSLLFTMSVWAAPTDIEARQTSCSALQLVFLAGTNEDGLGLAGDPLSTSLKSAVSGTTTYSVPYDTSAEYGST
ITAGATLTANYITSQAARCPKQLFALGGYSKGAMVIHKTSLSTALKAKVVGIVVFGDPYRSSSNAWPITSPVVDSAPRDG
STASQSIASFCNSGDLFCAGGSSIPAHLAYGTDGSTTVAATFLKNRYTKA.
>RcCUT6
MLAVCALASPITQLHAPHSCSGLQLIHLAGTNETGIGIVGALLSSAIASAVPGTTTYSVSYDDTVTVDEGASMAIEYLEA
QASRCPDQKFVLSGYSKGAIVIHSTKLSNEIQAKIFSILVFGDPLRNTNPSWPSPWPKTWPINTPKVNLAPRDGRTTAQN
IGDPVCEAGGTNGNAHVAYRTDGSAPAAADFVKAQVQEGNEL.
>Rhizoctonia solani 123E A0A074S6P7 
MISWSLLTTLVLAGFTTANPMRRAECSALHLVFAAGTGEVGLGLAGTPFSDALATAIPGT
TTYAISYDTSVEYNATLVTASESIQKYFVEQVAACPDQKFVFGGYSKGAMVLHRTSLPSA
IKSKQIALVVFGDPYLKYQTTEHENAWPIDNPIVNLSPVNKTVSGANIASFCNVGDVICD
LTGGEVGPHLAYGTDGSASKAAQYLVGPDFNPIKHHGSSQFSISSRSWAHVLQPNRTATH
GAPQNHDNEPRKVTTGINRGTYQALHVLLYRSINLRSVQSVTSLYGIITSLQPEHSVYIT
SLQIGPEWCVNNEHFRLNRSLAPQLHRVLQNLGNLKSLSLAITPNALNVLLNNLVAPFHL
DTFAHSGKLSTALLRFLEQQSSITKLGWQGAMSQREVDSLYFSVEGNPGLLPELEVLEGP
LNLLKALIQIRRISRVTIFQWLGYYSYIEEFLASIKLAMVPITQLGFVDDVPIGTGWIGI
GWIGIAKRLQSTPAFSTLKELRVVKLFRKSVDDYGPKIGDVFPSNPPFDFLHFEALEKFE
FTHSTGVRHAPPPVGVDEWLIFHQMHQLTAWRELSPSLHTVLLWGSVVS
>tr|A0A074T1B9|A0A074T1B9_9HOMO Cutinase OS=Rhizoctonia solani 123E OX=1423351 GN=V565_000460 PE=4 SV=1
MFFKSLVISFFFSTAVMAAPVELEARQSSSCSAVQLVHAAGTGETGLGIVGAPLAKALAT
AISGTTSYAVPYSTVAEYAATVQAGASMTAQYLTSQSARCPDQKFVLSGYSKGAMVMHST
KLDDSVKSKVISVLVFGDPLRSSRTAAWPIDSPSVNTAPRAGSDNQTVASFCNSGDMFCN
PPGTIFPHLAYATDGSIDAAAKFAKAQA
>tr|A0A074S1U8|A0A074S1U8_9HOMO Cutinase OS=Rhizoctonia solani 123E OX=1423351 GN=V565_072220 PE=4 SV=1
MLFQYLVTPLILAASALGAPVELEARQSCSALQLVHVAGTTEIGLGIVGAPLAAALASSG
VTTKSITYDTSAEYAVTVAAGAAITVGYLATQAVACPNQRFILSGYSKGVLVVHGMTLTS
SLKAKVASILAFGDPARNINSPWPINSPSVDLAPKDGSSSSQNIASFCNTGDLFCAIPGV
SLPAHLAYPTDGRQV
>tr|A0A074RRN0|A0A074RRN0_9HOMO Cutinase OS=Rhizoctonia solani 123E OX=1423351 GN=V565_160240 PE=4 SV=1
MFFKYLIAPLILAASAIGAPVELEARQSCSALQLVHVAGTTEIGLGVVGTPLALALAASG
ATTKSITYDTTAEYIVTVAAGAALIEAYLRLQSAACPNQHFVLSGYSKGALVLHGKHLFL
ALSDSLNLSSALKSKIASILVFGDPARNINSPWPINNPSVDLAPKDGSSSSQNIASFCNT
GDLFCAIPGYSLPAHLAYPTDGSIGVAAAFAKASL
>tr|A0A066VLP1|A0A066VLP1_9HOMO Uncharacterized protein (Fragment) OS=Rhizoctonia solani AG-8 WAC10335 OX=1287689 GN=RSAG8_06852 PE=4 SV=1
MYIEVDPTPSSGADPLRSSRPAHNAHHSLFKFAIHYMILSNGLLGLLLFAGSVLTQGLQT
PCSDFQLVFLVGATETKRPGNVGGPLSKALASAAPGITTYSVPYDNGFRFKTSILKGATM
TVQHIKKQAELCPNQRFVLGGYSKGAMVIHSMKLSDHIKKKIAAIVVFGDPLHNITTSRS
WPIDSPVVNLNPRSGFNNSQNVASFCNRGDITGGKQHLVWFRVVSDPDVYPDDSTELAAA
FIGIQARMKSTIV
>tr|A0A0K6G3Z0|A0A0K6G3Z0_9HOMO Putative cutinase Mb2006c OS=Rhizoctonia solani OX=456999 GN=RSOLAG22IIIB_10647 PE=4 SV=1
MIAWNLFAKLALAGLVAANPMRRADCSALHLVFAAGTGEEGLGLAGGPFSEALAAAIPGT
TTYALPYNTSVEYDTTLVEAADSAQQYFADQVAACPDQKFVFGGYSKGAMVLHRTSLPSA
IKSKQVALVVFGDPYLKYLTAEFENTWPIDNPTVNLSPGNETVSGANIASFCNMGDIICD
LTGGEVSPHLAYGTDGSATKAAEFVKGVYGS
>tr|A0A0K6FLS8|A0A0K6FLS8_9HOMO Cutinase Cut4 OS=Rhizoctonia solani OX=456999 GN=RSOLAG22IIIB_07191 PE=4 SV=1
MHLKHLFAPLLLAGIVSAAPANIENRESCSAVRLVHAAGTTESGLGLVGTPLAKEFASVI
PGTTSYAIPYDTSTEYVASVAEGARMTEQYLAAQSARCPDQRFVLSGYSKGAMVMHKTNL
SSDLKSKVFAVLVFGDPHRKVGKDNTWPINLPSVNSSPRSGHSSTQNVASFCNSGDEFCD
TASARFGPHLAYSSDGSIETAVNFAKERA
>tr|A0A0K6GFK8|A0A0K6GFK8_9HOMO Putative cutinase Mb2006c OS=Rhizoctonia solani OX=456999 GN=RSOLAG22IIIB_12721 PE=4 SV=1
MLFSKSFLGLLFVVISSSAAPINERQTSCSALQLVFLAGTNEEGLGSVGGPLSTALASAV
PGTTTYSVPYDTSAEYISTVAAGATMTDDYITAQAASCPSQRFALGGYSKGAMVVHSMNL
SSSLKSKVAAIVVFGDPYRDLSNSWPIDSPVLNSDPESGFTSSQNVASFCNAGDIVCHAG
LSVPAHLAYGTDGSTDVAASFIKNHA
>tr|A0A0K6FLZ8|A0A0K6FLZ8_9HOMO Putative cutinase Mb2006c OS=Rhizoctonia solani OX=456999 GN=RSOLAG22IIIB_02918 PE=4 SV=1
MHVKTLIASLFLAASALAAPAELETRQSCSAAQLVFLAGTNEEGLGLAGGPLSTSLASAV
PGTTTYSVPYDTRAEYSSTITAGAKLVVDYITAQAARCPNQIFALGGYSKGAMVIHSTSL
SSTLKSKVKAIVVFGDPYRSSSNSWPINSPVVNSSPRSGSTASQNVASFCNSGDIFCAGG
LSVPAHLAYGTDGSTGVAATFIKGKVA
>tr|A0A066VKY0|A0A066VKY0_9HOMO Uncharacterized protein (Fragment) OS=Rhizoctonia solani AG-8 WAC10335 OX=1287689 GN=RSAG8_06853 PE=4 SV=1
MLFKYLAPLILATSALGAPVELEARQSCSALQLVHVAGTTEIGLGIVGTPLAAALASSGI
TTKSITYDTSAEYAVTVAAGAAITAGYLAAQSVACPNQRFILSGYSKGVLVLHSTTLTSS
VKSKVASILAFGDPARNINSPWPINNPSVDLAPKDGSSSSQNIASFCNTGDLFCAIPGVS
LPAHLAYPTDGSIAFAAAFAKARP
>tr|A0A066W5U6|A0A066W5U6_9HOMO Uncharacterized protein (Fragment) OS=Rhizoctonia solani AG-8 WAC10335 OX=1287689 GN=RSAG8_03308 PE=4 SV=1
MHVKTLIASLFLAVSALAAPTDLETRQSQSCSKLQLVFLAGTNEEGLGLAGGPLSTSLQS
AVSGTTNYSVPYDTRVEYGSTITAGATLVVNYLTAQAARCPNQVFALGGYSKGAMVILLM
ERMEVLLLLLLLSRPRSLELNLWLVVGFYRGIL
>tr|A0A0B7FJT3|A0A0B7FJT3_THACB Uncharacterized protein OS=Thanatephorus cucumeris (strain AG1-IB / isolate 7/3/14) OX=1108050 GN=RSOLAG1IB_07837 PE=4 SV=1
MFVKYLIAPLVLAVSALGVPVELEARQSCSALQLVHVAGTTEIGLGIVGTPLALALAASG
ATTKSITYDTVAEYIVTVAAGAAITEAYLRLQSVACPNQRFVLSGYSKGALVLHKLDLSS
NLKSKIASILVFGDPARNINSPWPINNPSVDLSPKDGSSSSQNIASFCNTGDLFCAIPGY
SLPAHLAYPTDGSIGVAAAFAKARP
>tr|A0A0B7FF87|A0A0B7FF87_THACB Uncharacterized protein OS=Thanatephorus cucumeris (strain AG1-IB / isolate 7/3/14) OX=1108050 GN=RSOLAG1IB_07369 PE=4 SV=1
MLSKYLIVSIILAATTLGAPVELETRQSCSALQLVHVAGTTEIGLGIVGAPLAASLSSSG
VTTKSITYDTSAEYIVTVAAGAAITTTYLAAQAISCPNQRFVLSGYSKGALVLHGLSLSS
NLRSKIASILVFGDPARNINSPWPINNPSVDLSPKDGSSSSQNIASFCNTGDLFCAIPGV
SLPAHLAYPTDGSIAVAAAFAKARP
>tr|A0A0K6GEL6|A0A0K6GEL6_9HOMO Uncharacterized protein OS=Rhizoctonia solani OX=456999 GN=RSOLAG22IIIB_02396 PE=4 SV=1
MLFKSLFTSLFLSTAVICAPLELETRQPSSCSAVQLVHAAGTTEMGLGLVGTPLAKALAS
AIPGTTSYAVPYSTIAEYVVTVQAGASTTAQYLAAQSARCPDQKFILSGYSKGAMVMHGT
KLDDSIKSKVISVLVFGDPLRSQQTAAWPIDSPSVDLAPRAASGNQNVASFCNNGDMFCN
PPGTIVPHLAYATDGSINDAANFAKARA
>tr|A0A0K6FX20|A0A0K6FX20_9HOMO Uncharacterized protein OS=Rhizoctonia solani OX=456999 GN=RSOLAG22IIIB_09160 PE=4 SV=1
MLFNYLIAPLILAASALGAPVELEARQSCSPLQLVHVAGTTEIGLGIVGTPLALAFASRG
ATTKSITYDTTAEYIVTVAAGAAITETYLRLQSTVCPTQRFVLSGYSKGALVLHSLDLSN
TLKSKIASILVFGDPARNINRPWPINNPSVDLSPKNGSSSSQNIASFCNTGDLFCAIPGY
SLPAHLAYPTDGSIRVAAAFAAARP
>tr|A0A0K6GEN2|A0A0K6GEN2_9HOMO Uncharacterized protein OS=Rhizoctonia solani OX=456999 GN=RSOLAG22IIIB_12514 PE=4 SV=1
MLSSSVLLCLLFFPIFSSAAPIVGALTPCSDLHLVFLVGANERKRPGAVGGPLSTVLQAL
IPGTTTYTVPYNNNYELRKSVVHGADLAVSKIARQAAHCPEQRFAIGGYSKGALVIHKMN
LPDDLKAKIVAIVAFGDPAYRIPVLGNAWPINSPVVNRNPRSGYIDSQNVATFCNRGDII
CLRGLKATPHRIYGKDGSIAVAAAFIRDRMNAWVKKPTTGQ
>tr|A0A0K6GFJ9|A0A0K6GFJ9_9HOMO Uncharacterized protein OS=Rhizoctonia solani OX=456999 GN=RSOLAG22IIIB_12722 PE=4 SV=1
MRFQYLVTPLILFASALGAPVELEARQSCSALHLVHVAGTTEIGLGIVGTPLAAALASSD
ITTKSITYDTSAEYVVTVAAGAAITTGYLATQAAACPNQRFILSGYSKGALVLHCECCRL
EIMTISQAPSSHDSHKLP
>tr|X8JH18|X8JH18_9HOMO Cutinase OS=Rhizoctonia solani AG-3 Rhs1AP OX=1086054 GN=RSOL_423570 PE=4 SV=1
MSGTPLLPASAAPAAAAAAKQDSCSEVHFVFAAGTGESGFGLVGGPLAKKLALEIPGITS
HAISYDTTPSDYGETVKAGARTIAQYLADQSTRCPDQRFILGGYSKGAMVIHATNLDPPS
LKSKVSTVLVFGDPRRKNREDTAWPIDSPSVSSDPRNESSSKDNDNVASFCNCNDYFCDP
ASKLPDPDDNAHTRYATDGSVDAAATFAKKRV
>tr|X8JF42|X8JF42_9HOMO Cutinase OS=Rhizoctonia solani AG-3 Rhs1AP OX=1086054 GN=RSOL_423560 PE=4 SV=1
MGAPIAHKGRQLGGCASVQLVHAAGTTEMGLGSVGAPLASALASSIPGTTSYAVPYSTMP
EYMATVQAGANMAAQYLASQSARCPNQRFILSGYSKGVMVMHNLRVNPAVRSKVVAVLGF
GDPQRNMRSPWPIDSAVVNLNPRSGNSGQNVASFCNAGDMFCNPPGTIIPHMAYPMDGSI
GIAANFARAAYSRSRGSPYGGAGPPPAGVVNPTGGNPTGGSGGLFGGGGNPFGGGGSSLP
GVGGSPFGGGASPFGGGASPFGGGGSPFGGGGSPFGGGGSPFGGGGGLFGSARNPFGGGG
NPFGGGGGLFGRKWISWKKRLVTVLDKMKDVWS
>tr|A0A0B7FEQ3|A0A0B7FEQ3_THACB Cutinase OS=Thanatephorus cucumeris (strain AG1-IB / isolate 7/3/14) OX=1108050 GN=RSOLAG1IB_07202 PE=4 SV=1
MPGQYHTRGITMHSLIKIIIHKRESQLTNAKSANLRRPNYEENSVKSCCSCLDIHPAHQI
MIFSSFLTALVLAGLSSAKPTPRAECSALHLIFAAGTGEEGLGLAGTPFSEALAAAIPGT
TTYALPYDTSVEYDTTLVAAANSVQQYFAAQSAACPNQKFAFGGYSKGAMVVHRTTLPDA
IKSKITAVVVFGDPYLKYQTEEFESAWPINSAVVNLQPGNTTVAGETVASFCNTGDIICD
LMGGEVEPHLAYGTDGSTTKAAAFVKGVYSS
>tr|A0A0B7FIK2|A0A0B7FIK2_THACB Putative cutinase Rv1984c/MT2037 OS=Thanatephorus cucumeris (strain AG1-IB / isolate 7/3/14) OX=1108050 GN=RSOLAG1IB_01990 PE=4 SV=1
MPAFNRLSHFFFCLKPIMFSKSLVASLVFTTTILAAPVELMTRQSCSTVQLVHAAGTTES
GLGLVGAPLARSLASVIPGATSYAVPYSTVAEYFTTVQAGATMTAKYLAEQSARCPDQKF
VLSGYSKGAMVMHSTQLDDKIKSKVISVLVFGDPQRRQTTASWPISSPSVNSAPRSGNTG
TQNVASFCNSGDMFCSPPGSIMPHLAYATDGSIDAAAKFAAAKAQ
>tr|X8JFZ1|X8JFZ1_9HOMO Cutinase OS=Rhizoctonia solani AG-3 Rhs1AP OX=1086054 GN=RSOL_424250 PE=4 SV=1
MTVEYIKMRDALCPEELVVIGGYSKGAMVVHSMKLPKYLKPKVIAIVVFGDPLYRLSIQW
PIKTPVVNLVPSSSFDPSQNVLSFCNKGDVICGAGWSISAHWRHRKDNT
>tr|X8JF30|X8JF30_9HOMO Cutinase OS=Rhizoctonia solani AG-3 Rhs1AP OX=1086054 GN=RSOL_423460 PE=4 SV=1
MAVQHLIKQWALCPDQHYVIGGYSKGAMVIHSMNLPHYLKVRVLSVVVFGDPFHIAARSW
PIYYPIVNLTPKSGFSISQNVVSFCNPGDIICRAGARAKPHRIYEEDGR
>tr|A0A074RZY3|A0A074RZY3_9HOMO Cutinase OS=Rhizoctonia solani 123E OX=1423351 GN=V565_072120 PE=4 SV=1
MSDTPLLPASAAPAAAADKQDSCSEVHFVFAAGTGESGFGLVGGPLANKLALEIPGITSH
AISYDTTPSDYGETVKAGARTIAQYLADQSTRCPDQRFILGGYSKGAMVIHTTNLDPPSL
KSKVSTVLVFGDPRRKNREDTAWPINSPSVSSDPRNGSSSKDNVASFCNCNDYFCDPASK
LPDPDDNAHTRYATDGSVDVAATFAKERV
>tr|A0A074RUS6|A0A074RUS6_9HOMO Cutinase OS=Rhizoctonia solani 123E OX=1423351 GN=V565_072130 PE=4 SV=1
MGAPIAHKGRQLGGCASVQLVHAAGTTEMGLGSVGAPLASALASSIPGTTSYAVPYSTMP
EYMATVQAGANMAAQYLASQSARCPNQRFILSGYSKGVMVMHNLRVNPAVRSKVVAVLGF
GDPQRNMRSPWPIDSAVVNLNPRSGNSGQNVASFCNAGDMFCNPPGTIIPHMAYPMDGSI
GIAANFARAAYSRSRGSPYGGAGPPPAGVVNPTGGNPTGGSGGLFGGGGNPFGGGGSSLP
GVGGSPFGGGASPFGGGASPFGGGGSPFGGGVSPFGGGGSPFGGGGGLFGSARNPFGGGG
NPFGGGGGLFGRKWISWKKRLVTVLDKMKDVWS
>tr|A0A074RUA2|A0A074RUA2_9HOMO Cutinase OS=Rhizoctonia solani 123E OX=1423351 GN=V565_113410 PE=4 SV=1
MLSLLHRKTTTYSVPYDNRFRFRKTLLEGAKMTVEYIKMRDALCPEELVVIGGYSKGAMV
VHSMKLPKYLKPKVIAIVVFGDPLYRLSIQWPIKTPVVNLVPSSSFDPSQNVLSFCNKGD
VICGAGWSISAHWRHRKDNT
>tr|A0A074RVC3|A0A074RVC3_9HOMO Cutinase (Fragment) OS=Rhizoctonia solani 123E OX=1423351 GN=V565_072230 PE=4 SV=1
EKECPPLHLVFLRGALEITHPGRVGNPFSKALAYFVPGTTTYSVPYDNRFIFGTSILEGA
EMAVQHLIKQWALCPDQHYVIGGYSKGAMVIHSMNLPHYLKVRVLSVVVFGDPFHIAARS
WPIYYPIVNLTPKSGFSISQNVVSFCNPGDIICRAGARAKPHRIYEEDGR>tr|A0A066VV29|A0A066VV29_9HOMO Uncharacterized protein (Fragment) OS=Rhizoctonia solani AG-8 WAC10335 OX=1287689 GN=RSAG8_06866 PE=4 SV=1
MGAPAGLEVRQAGGSCSAVQLVFAAGTGEMGFGTVGAPLARALATAIPGTTAHAIPYSTI
AEYMMTVQSGGSMATQYVTAQAARCPSQKFILSGYSKGALVVHYTTLNPAVKSKVVSILV
FGDPLRNIGGAWPINMPKLNKSPRAGNNGENIGSFNYVR 
>tr|A0A0K6FZW1|A0A0K6FZW1_9HOMO Uncharacterized protein OS=Rhizoctonia solani OX=456999 GN=RSOLAG22IIIB_09650 PE=4 SV=1
MRRADCSPLHLIFAAGTGEEGLGLAGSPFSEALAAAIPGTTTYALPYNTSVEYDTTLVAA
ADSAQQYFANQSAACPDQKFVFGGYSKGAMVLHRTTLPSAIKSKQVALVVFGDPYLKYQT
AEFEDAWPIDNPTVNLSPENETVSGANIASFCNVGDIICDLTGGEVPPHLAYGTDGSATK
AAQSSLFDSIDK
>tr|M5BNR6|M5BNR6_THACB Cutinase OS=Thanatephorus cucumeris (strain AG1-IB / isolate 7/3/14) OX=1108050 GN=CUT1 PE=4 SV=1
MLLSKGFAALLLFVASSSALPVEERQTSCSALQLVFLAGTNEEGLGLAGGPLSTSLAAAV
RGTTTYSVPYDTRAEYGSTVTAGAKMTVDYITAQAARCPNQRFALGGYSKGAMVVHSTSL
SSALKSKVAAIVVFGDPYRGINNNWPINSPVVNSTPKSGSTSSQNVASYCNSGDIVCRGG
LSVPAHLTYGEDGSTDSAASFIKARA
>tr|M5C3D8|M5C3D8_THACB Cutinase OS=Thanatephorus cucumeris (strain AG1-IB / isolate 7/3/14) OX=1108050 GN=cutinase3 PE=4 SV=1
MFIKTFFTSLLFTTLVLGAPVEFEPRQSSGCSAVQLVHAAGTGEVGLGIVGSPLARALAS
AIPGTTSYAVPYSTIAEYVATVQAGASTTARYLSTQSSRCPEQKFVLSGYSKGAMVMHST
KLDASVKSKVISVLAFGDPLRSMRTASWPIDSASVNLTPKGGDAGTENVASFCNNGDMFC
NPPGTLMPHLMYPRDGSIDAAANFAKAKA
>tr|M5CC13|M5CC13_THACB Cutinase OS=Thanatephorus cucumeris (strain AG1-IB / isolate 7/3/14) OX=1108050 GN=cutinase3 PE=4 SV=1
MFIKTFFTSLLFTTLVLGAPVEFEPRQSSGCSAVQLVHAAGTGEVGLGIVGSPLARALAS
AIPGTTSYAVPYSTIAEYVATVQAGASTTARYLSTQSSRCPEQKFILSGYSKGAMVMHST
KLDASVKSKVISVLAFGDPLRSMRTASWPIDSASVNLTPKGGDAGTENVASFCNNGDMFC
NPPGTLMPHLMYPRDGSIDAAANFAKAKA
>tr|M5CEV2|M5CEV2_THACB Cutinase OS=Thanatephorus cucumeris (strain AG1-IB / isolate 7/3/14) OX=1108050 GN=cutinase1 PE=4 SV=1
MICKYLVAPVLLLGVVLGAPTELGIRQSCSDVQLVHIPGTGENGFGLVGTPLAKALASEI
PGTTSYAIPYNSSPEYVETVNEGAKNTEEYLFKQSALCPSQRFILSGYSKGAMVVHKTNL
GDDVKSRVLAILVFGDPHRKVGRANSWPINSPSVNSSPREGSTNIQNIASFCNKGDEFCD
PAGVSLGPHLAYKDDGSIDVAAKFVKARA
>tr|M5CGS8|M5CGS8_THACB Cutinase OS=Thanatephorus cucumeris (strain AG1-IB / isolate 7/3/14) OX=1108050 GN=cutinase PE=4 SV=1
MFSKSLVASLVFTTTILAAPVELMARQSCSTVQLVHAAGTTESGLGLVGAPLARSLASVI
PGATSYAVPYSTVAEYFTTVQAGATMTAKYLAEQSARCPDQKFVLSGYSKGAMVMHSTQL
DDKIKSKVISVLVFGDPQRRQTTASWPISSPSVNSAPRSGNTGTQNVASFCNSGDMFCSP
PGSIMPHLAYATDGSIDAAAKFAAAKAQ
>tr|M5CCY2|M5CCY2_THACB Cutinase OS=Thanatephorus cucumeris (strain AG1-IB / isolate 7/3/14) OX=1108050 GN=cutinase1 PE=4 SV=1
MICKYLVAPVLLLGAVLGAPTELGIRQSCSDVQLVHIPGTGENGFGLVGTPLAKALASEI
PGTTSYAIPYNSIPEYVETVNGGANITEEYLVKQSALCPSQRFILSGYSKGAMVVHKTNL
GDDVKSRVLAILVFGDPHRKVGRANSWPINSPSVNSSPREGSTNIQNIASFCNKGDEFCD
PAGVSPGPHLAYKDDGSIDVAAKFVKARA
>tr|M5BVQ5|M5BVQ5_THACB Cutinase OS=Thanatephorus cucumeris (strain AG1-IB / isolate 7/3/14) OX=1108050 GN=cutinase PE=4 SV=1
MLSKYLIVSIILAATTLGAPVELETRQSCSAFQLVHVAGTTEIGLGIVGAPLAASLSSSG
VTTKSITYDTSAEYIVTVAAGAAITTTYLAAQAISCPNQHFVLSGYSKGALVLHGLSLSS
NLRSKIASILVFGDPARNINSPWPINNPSVDLSPKDGSSSSQNIASFCNTGDLFCAIPGV
SLPAHLAYPTDGSIAVAAAFAKARP
>tr|M5C5W4|M5C5W4_THACB Cutinase OS=Thanatephorus cucumeris (strain AG1-IB / isolate 7/3/14) OX=1108050 GN=cutinase PE=4 SV=1
MFVKYLIAPLVLAVSALGVPVELEARQSCSALQLVHVAGTTEIGLGIVGTPLAATTKSIT
YDTVAEYIVTVAAGAAITEAYLRLQSVACPNQRFVLSGYSKGALVLHKLDLSSNLKSKIA
SILVFGDPARNINSPWPINNPSVDLSPKDGSSSSQNIASFCNTGDLFCAIPGYSLPAHLA
YPTDGSIGVAAAFAKARP
>tr|M5CDZ0|M5CDZ0_THACB Cutinase OS=Thanatephorus cucumeris (strain AG1-IB / isolate 7/3/14) OX=1108050 GN=CUT1 PE=4 SV=1
MHAKTLIASLLFAASALAAPAELEARQSCTKAQLIFLAGTNEEGLGLAGGPLSTSLGSGY
TTYSVPYDTRAEYSSTITAGATLVANYISAQAARCPSQVFALGGYSKGAMVIHRTTLSST
LKAKVKAIVVFGDPYRSSSSAWPINSPVVNSAPRSGSTASQNVASFCNSGDLFCAGGSSI
PAHLAYGTDGSTGVAATFIKGKIA
>tr|M5C4P0|M5C4P0_THACB Cutinase OS=Thanatephorus cucumeris (strain AG1-IB / isolate 7/3/14) OX=1108050 GN=CUT1 PE=4 SV=1
MIFSSFLTALVLAGLSSAKPTPRAECSALHLIFAAGTGEEGLGLAGTPFSEALAAAIPGT
TTYALPYDTSVEYDTTLVAAANSVQQYFAAQSAACPNQKFAFGGYSKGAMVVHRTTLPDA
IKSKITAVVVFGDPYLKYQTEEFESAWPINSAVVNLQPGNTTVAGETVASFCNTGDIICD
LMGGEVEPHLAYGTDGSATKAAAFVKGVYSS
>tr|X8JFV0|X8JFV0_9HOMO Cutinase OS=Rhizoctonia solani AG-3 Rhs1AP OX=1086054 GN=RSOL_423450 PE=4 SV=1
MLLIKALFSLLFFAISSRAAPIDGRQTSCSALQLIFLAGTNEDHGLGSVGGPLSAALTSA
VSGTTTYSVPYDTSVEYGPTITAGARMTVEYITAQAARCPSQRFALGGYSKGAMVLHSMS
LSSALKAKVTAIVVFGDPYRGINNNWPISSPVVNSKPRSGFTNSQNVASFCNDGDIICRG
GLSVPAHLTYGEDGSTGIAAAFIQNHL
>tr|A0A0B7FFW4|A0A0B7FFW4_THACB Putative cutinase Mb2006c OS=Thanatephorus cucumeris (strain AG1-IB / isolate 7/3/14) OX=1108050 GN=RSOLAG1IB_07864 PE=4 SV=1
MLLSKGFAALLLFVASSSALPVEERQTSCSALQLVFLAGTNEEGLGLAGGPLSTSLAAAV
RGTTTYSVPYDTRAEYGSTVTAGAKMTVDYITAQAARCPNQRFALGGYSKGAMVVHSTSL
SSALKSKVAAIVVFGDPYRGINNNWPINSPVVNSTPKSGSTSSQNIASYCNSGDIVCRGG
LSVPAHLTYGEDGSTDSAASFIKARA
>tr|A0A074S1E0|A0A074S1E0_9HOMO Cutinase OS=Rhizoctonia solani 123E OX=1423351 GN=V565_074960 PE=4 SV=1
MLLIKALFSLLFFAISSRAAPIDGRQTSCSALQLIFLAGTNEDHGLGSVGGPLSAALTSA
VSGTTTYSVPYDTSVEYGPTITAGARMTVEYITAQAARCPSQRFALGGYSKGAMVLHSMS
LSSALKAKVTAIVVFGDPYRGINNNWPISSPVVNSKPRSGFTNSQNVASFCNDGDIICRG
GLSVPAHLTYGEDGSTGIAAAFIQNHL
>tr|A0A0K6GGX8|A0A0K6GGX8_9HOMO Putative cutinase Mb2006c OS=Rhizoctonia solani OX=456999 GN=RSOLAG22IIIB_12790 PE=4 SV=1
MLFSKAVLSLVFFAISSSASPIDERQTSCSALELVFLAGTNEEGLGLAGGPLSTDLASAV
SGTTTYSVPYDTRAEYGSTVTAGATMTVDYITAQAARCPSQRFALGGYSKGAMVIHSMNL
SSALKSKVDAIVVFGDPYRGINNNWPINSPALNSNPRSGFTSSQNVASFCNSGDIVCRGG
LSVPAHLTYGEDGSTDVAASFIKNHA
>tr|A0A0K6GFY7|A0A0K6GFY7_9HOMO Putative cutinase Mb2006c OS=Rhizoctonia solani OX=456999 GN=RSOLAG22IIIB_12720 PE=4 SV=1
MLFSKAVLSLVFFAISSSASPIDERQTSCSTLHLVFLAGTNEEGLGLAGGPLSTALASAV
SGTTTYSVPYDTRAEYGSTVTAGATMTVNYMTAQAARCPSQRFALGGYSKGAMVVHSMNL
SSALKSKVAAIVVFGDPYRGINNNWPINSPALNSNPRSGSTSSQNVASFCNSGDIVCRGG
LSVPAHLTYGTDGSTDVAASFIKNHA
>tr|A0A066VV19|A0A066VV19_9HOMO Uncharacterized protein (Fragment) OS=Rhizoctonia solani AG-8 WAC10335 OX=1287689 GN=RSAG8_06851 PE=4 SV=1
MLLSTALLGLLFSASSSSAAPIDERQTSCSALQLVFLAGTNEEGLGLAGGPLSTALASAV
TGTTTYSVPYDTSAEYGPTVTAGATMTVDYITAQAYPCPSQRFALGGYSKGAMVVHSMSL
STTLKAKVVAVTVFGDPYRGISNSWPINSPVVNSDPRSGFINSQNVASFCNDGDIVCRGG
LSVPAHLTYGEDGSTDIAAAFINNHA
>tr|X8IZG6|X8IZG6_9HOMO Cutinase OS=Rhizoctonia solani AG-3 Rhs1AP OX=1086054 GN=RSOL_118400 PE=4 SV=1
MFFKYLIAPLILAASAIGAPVELEARQSCSALQLVHVAGTTEIGLGVVGTPLALALAASG
ATTKPITYDTTAEYIVTVAAGAALTEAYLRLQSAACPNQHFVLSGYSKGALVLHGKYLFL
ALSDSLNLSSALKSKIASILVFGDPARNINSPWPINNPSVDLAPKDGSSSSQNIASFCNT
GDLFCAIPGYSLPAHLAYPTDGSIGVAAAFAKARL
>tr|X8JND4|X8JND4_9HOMO Cutinase OS=Rhizoctonia solani AG-3 Rhs1AP OX=1086054 GN=RSOL_443490 PE=4 SV=1
MFFKSLVISFFFSTAVMAAPVELEARQSSSCSAVQLVHAAGTGETGLGIVGAPLAKALAT
AISGTTSYAVPYSTVAEYAATVQAGASMTAQYLTSQSARCPDQKFVLSGYSKGAMVMHST
KLDDSVKSKVISVLVFGDPLRSSRTAAWPINSPSVNTAPRAGSDNQTVASFCNSGDMFCN
PPGTIFPHLAYATDGSIDAAAKFAKAQA
>tr|X8JH10|X8JH10_9HOMO Cutinase OS=Rhizoctonia solani AG-3 Rhs1AP OX=1086054 GN=RSOL_423470 PE=4 SV=1
MLFQYLVTPLILAASALGAPVELEARQSCSALQLVHVAGTTEIGLGIVGAPLAAALASSG
VTTKSITYDTSAEYAVTVAAGAAITAGYLAIQAVACPNQRFILSGYSKGVLVVHGMTLTS
SLKAKVASILAFGDPARNINSPWPINSPSVDLAPKDGSSSSQNIASFCNTGDLFCAIPGV
SLPAHLAYPTDGRQV
>tr|X8JF80|X8JF80_9HOMO Cutinase OS=Rhizoctonia solani AG-3 Rhs1AP OX=1086054 GN=RSOL_419550 PE=4 SV=1
MHAKTLVASLLLAVSALAAPTEFETRQSCSKSQLVFLAGTNEEGLGLAGDPLSKGLGSGF
TTYSVPYDTQAEYSTTITAGAKLVVNYITAQAARCPNQVFALGGYSKGAMVVHSTTLSAA
LKAKVKAIVVFGDPYRGSSNAWPINSPVVDSAPRDGSTASQNVASFCNSGDLFCAGGSSI
PAHLAYGTDGSTGVAATFIKNKVA
>tr|A0A0B7FK11|A0A0B7FK11_THACB Cutinase Cut4 OS=Thanatephorus cucumeris (strain AG1-IB / isolate 7/3/14) OX=1108050 GN=RSOLAG1IB_07851 PE=4 SV=1
MICKYLVAPVLLLGAVLGAPTELGIRQSCSDVQLVHIPGTGENGFGLVGTPLAKALASEI
PGTTSYAIPYNSIPEYVETVNGGANITEEYLVKQSALCPSQRFILSGYSKGAMVVHKTNL
GDDVKSRVLAILVFGDPHRKVGRANSWPINSPSVNSSPREGSTNIQNIASFCNKGDEFCD
PAGVSLGPHLAYKDDGSIDVAAKFVKARA
>tr|A0A074STZ4|A0A074STZ4_9HOMO Cutinase OS=Rhizoctonia solani 123E OX=1423351 GN=V565_031810 PE=4 SV=1
MHAKTLVASLLLAVSALAAPTEFETRQSCSKSQLIFLAGTNEEGLGLAGDPLSKGLGSGF
TTYSVPYDTQAEYSTTITAGAKLVVNYITAQAARCPNQVFALGGYSKGAMVVHSTTLSAA
LKAKVKAIVVFGDPYRGSSNAWPINSPVVDSAPRDGSTASQNVASFCNSGDLFCAGGSSI
PAHLAYGTDGSTGVAATFIKNKVA
